# Supplementary material for: Knockout of DDM1 in Physcomitrium patens disrupts DNA methylation with a minute effect on transposon regulation and development
Source: PLoS One. 2023 Mar 8;18(3):e0279688. doi: 10.1371/journal.pone.0279688 (PMC9994747; doi:10.1371/journal.pone.0279688)
Supplement: S1 File — (XLSX) [file pone.0279688.s005.xlsx]

## Sheet: up_Padj0.05
gene	logFC		te	logFC
Pp3s397_40	1.28418		985881	3.86432
Pp3c9_7250	1.52882		976489	1.94034
Pp3c9_10560	1.67112		974228	5.91201
Pp3c8_9030	1.22036		967975	1.94663
Pp3c8_7810	1.82406		961733	4.84517
Pp3c8_5640	1.68486		960530	2.32314
Pp3c8_2580	1.21809		944798	1.57989
Pp3c8_20190	1.09709		944611	3.78791
Pp3c8_11750	1.0636		920417	1.42529
Pp3c7_6750	6.28704		912493	2.44585
Pp3c7_24100	1.33438		912363	5.55923
Pp3c7_23900	1.07022		898976	2.30589
Pp3c7_20230	1.47389		895272	1.21944
Pp3c7_12790	5.22703		883874	4.50238
Pp3c6_7940	3.17054		877281	4.7082
Pp3c6_7500	1.03513		877280	5.01775
Pp3c6_3810	1.27954		871681	4.56482
Pp3c6_2440	1.14306		869712	6.28631
Pp3c6_22830	1.06142		868705	4.6214
Pp3c6_17399	2.35084		859820	3.16388
Pp3c6_16810	1.19869		851079	7.43861
Pp3c6_12940	2.08133		851051	1.86055
Pp3c5_2860	1.81352		842424	4.96958
Pp3c5_22750	1.57965		838664	5.45118
Pp3c5_19090	1.66495		832999	1.66115
Pp3c5_12950	2.66572		824181	1.36261
Pp3c4_27350	5.07844		824087	5.85214
Pp3c4_15060	1.13384		816169	6.63131
Pp3c4_13790	1.14361		816028	3.79423
Pp3c3_31160	1.28816		807403	4.42644
Pp3c3_26310	1.05782		804154	5.06099
Pp3c3_21530	1.37432		781425	6.68629
Pp3c3_20490	1.14987		768318	1.99186
Pp3c3_18290	1.93023		756277	1.75549
Pp3c26_8800	1.72943		754949	4.21734
Pp3c26_15180	1.88969
Pp3c26_120	1.40723
Pp3c25_12880	2.45345
Pp3c24_290	5.34216
Pp3c23_6210	2.43806
Pp3c23_22700	1.99472
Pp3c23_14490	1.1559
Pp3c23_13750	1.26656
Pp3c22_9450	1.13261
Pp3c22_21500	1.12624
Pp3c21_7260	5.27621
Pp3c21_19160	1.57759
Pp3c20_7050	1.01416
Pp3c20_2380	1.80097
Pp3c20_20860	2.0238
Pp3c20_1900	1.95467
Pp3c20_10640	1.71641
Pp3c2_37560	1.49045
Pp3c2_35520	1.85873
Pp3c2_21710	1.16994
Pp3c2_13990	1.54156
Pp3c19_9830	5.01098
Pp3c19_2450	1.87622
Pp3c19_21550	2.00371
Pp3c19_15440	1.37392
Pp3c19_11220	2.99628
Pp3c18_22350	1.93097
Pp3c18_13350	1.08816
Pp3c18_1170	1.3656
Pp3c17_7490	1.33427
Pp3c17_18730	2.07668
Pp3c15_7730	3.48258
Pp3c15_21210	1.41347
Pp3c15_20670	2.22864
Pp3c15_15580	1.23833
Pp3c15_15080	5.53535
Pp3c14_9940	2.14822
Pp3c14_5200	6.20889
Pp3c14_4530	1.57476
Pp3c14_2520	2.65828
Pp3c14_13090	1.51376
Pp3c13_210	3.69887
Pp3c13_16600	2.06356
Pp3c12_9990	2.65352
Pp3c12_7500	2.33455
Pp3c12_20700	1.50214
Pp3c12_15120	2.81099
Pp3c11_8730	1.72214
Pp3c11_8700	1.91915
Pp3c11_8680	2.16066
Pp3c11_7290	1.38688
Pp3c11_6580	1.1206
Pp3c11_1950	1.95139
Pp3c11_13350	1.69627
Pp3c11_12330	1.33592
Pp3c11_11470	1.16472
Pp3c11_10040	1.2579
Pp3c10_8950	1.97389
Pp3c10_21880	3.33247
Pp3c10_19740	1.0055
Pp3c10_18650	1.82147
Pp3c1_39700	2.15488
Pp3c1_37980	1.97204
Pp3c1_37360	1.18529
Pp3c1_31930	1.00517
Pp3c1_31830	3.23072
Pp3c1_29130	1.40368
Pp3c1_24500	1.21488
Pp3c1_23190	1.16959
Pp3c1_17080	1.3823

## Sheet: down_Padj0.05
gene	logFC		te	logFC
Pp3c9_7820	-2.1149		980265	-2.31637
Pp3c9_7780	-3.08653		928527	-1.27304
Pp3c9_7130	-1.20071		907985	-1.30278
Pp3c9_5910	-1.34882		899854	-3.01444
Pp3c9_4620	-1.09004		872272	-1.83215
Pp3c9_4440	-1.22769		760410	-2.13392
Pp3c9_2960	-3.1988
Pp3c9_2950	-4.22323
Pp3c9_2920	-2.91819
Pp3c9_21990	-1.22381
Pp3c9_17890	-1.27359
Pp3c9_17830	-2.50204
Pp3c9_1620	-1.17858
Pp3c9_14540	-1.25393
Pp3c9_14530	-1.8325
Pp3c9_13730	-2.11613
Pp3c9_12560	-3.56678
Pp3c8_7420	-1.75143
Pp3c8_7410	-3.72289
Pp3c8_7390	-2.43624
Pp3c8_4960	-1.00556
Pp3c8_3600	-1.48455
Pp3c8_24740	-1.24854
Pp3c8_24610	-1.41096
Pp3c8_24170	-1.37047
Pp3c8_22560	-2.39407
Pp3c8_22210	-1.80373
Pp3c8_19160	-1.21129
Pp3c8_1870	-1.44455
Pp3c8_1820	-1.18207
Pp3c8_16620	-1.21832
Pp3c8_16570	-1.94074
Pp3c8_16270	-1.34682
Pp3c8_15360	-1.18238
Pp3c8_1520	-1.50062
Pp3c8_14090	-1.19714
Pp3c7_7810	-2.77414
Pp3c7_720	-1.72452
Pp3c7_430	-1.48777
Pp3c7_3560	-2.84028
Pp3c7_3350	-2.78861
Pp3c7_26350	-1.29691
Pp3c7_25550	-2.39769
Pp3c7_23750	-1.64635
Pp3c7_23020	-1.1089
Pp3c7_22860	-1.91023
Pp3c7_22740	-1.46462
Pp3c7_22440	-1.94781
Pp3c7_22210	-2.59523
Pp3c7_21260	-1.45363
Pp3c7_17000	-1.50832
Pp3c7_14010	-1.41092
Pp3c7_13780	-2.77003
Pp3c7_13100	-1.3478
Pp3c7_110	-1.48561
Pp3c7_10780	-1.28167
Pp3c6_8480	-1.68808
Pp3c6_6900	-2.433
Pp3c6_6610	-1.83834
Pp3c6_6560	-1.99951
Pp3c6_6320	-1.46072
Pp3c6_4420	-1.73097
Pp3c6_4000	-1.27255
Pp3c6_3920	-2.19704
Pp3c6_28760	-3.81004
Pp3c6_28740	-1.7944
Pp3c6_28490	-1.39235
Pp3c6_28290	-1.61966
Pp3c6_2730	-1.24897
Pp3c6_26340	-1.37552
Pp3c6_250	-1.2248
Pp3c6_24250	-1.21078
Pp3c6_2050	-1.10866
Pp3c6_200	-1.28381
Pp3c6_1770	-1.79679
Pp3c6_1730	-1.21709
Pp3c6_16660	-1.38638
Pp3c6_16130	-1.00892
Pp3c6_14750	-1.33688
Pp3c6_11170	-2.1969
Pp3c6_10250	-1.94103
Pp3c5_8550	-1.79549
Pp3c5_810	-1.73492
Pp3c5_6640	-2.28507
Pp3c5_5440	-1.07544
Pp3c5_5250	-2.48906
Pp3c5_4430	-1.9186
Pp3c5_3730	-1.89928
Pp3c5_28420	-1.49035
Pp3c5_2760	-1.94089
Pp3c5_25070	-1.56663
Pp3c5_24760	-1.23633
Pp3c5_2280	-1.78511
Pp3c5_21380	-1.60433
Pp3c5_1920	-1.45862
Pp3c5_17110	-1.01302
Pp3c5_16200	-1.77476
Pp3c5_15870	-2.09651
Pp3c5_15490	-1.41145
Pp3c5_1510	-1.7779
Pp3c5_14790	-1.76289
Pp3c4_9740	-2.36522
Pp3c4_8080	-1.01439
Pp3c4_6640	-1.28876
Pp3c4_4250	-2.93515
Pp3c4_2961	-2.01382
Pp3c4_2960	-2.3782
Pp3c4_29300	-1.44166
Pp3c4_28050	-1.54911
Pp3c4_26880	-1.99592
Pp3c4_2680	-2.43108
Pp3c4_2660	-1.97409
Pp3c4_26050	-2.01859
Pp3c4_25770	-1.07621
Pp3c4_25130	-1.36748
Pp3c4_24610	-1.33218
Pp3c4_24420	-1.24179
Pp3c4_23930	-2.13031
Pp3c4_21690	-2.6158
Pp3c4_21500	-1.46566
Pp3c4_20430	-1.77849
Pp3c4_20080	-1.24696
Pp3c4_17790	-1.33758
Pp3c4_16960	-2.84812
Pp3c4_16360	-3.7954
Pp3c4_15600	-3.28461
Pp3c4_12390	-1.05128
Pp3c4_10730	-1.65217
Pp3c3_884	-2.5377
Pp3c3_7840	-3.12006
Pp3c3_760	-2.23479
Pp3c3_740	-1.29128
Pp3c3_6890	-1.08804
Pp3c3_6830	-1.09367
Pp3c3_6780	-2.03031
Pp3c3_6540	-2.39034
Pp3c3_6500	-2.58493
Pp3c3_4040	-2.36602
Pp3c3_36100	-2.69519
Pp3c3_35160	-2.41101
Pp3c3_34630	-2.09217
Pp3c3_34390	-3.62303
Pp3c3_33560	-1.38932
Pp3c3_33280	-1.81627
Pp3c3_31590	-1.6292
Pp3c3_31500	-1.41312
Pp3c3_21670	-1.04304
Pp3c3_20980	-1.44045
Pp3c3_19750	-1.04165
Pp3c3_19730	-1.12658
Pp3c3_18320	-1.1791
Pp3c3_1820	-1.64096
Pp3c3_18090	-1.23051
Pp3c3_17970	-1.10192
Pp3c3_1750	-1.39861
Pp3c3_15710	-2.33306
Pp3c3_15190	-3.43747
Pp3c3_14160	-1.62364
Pp3c3_13991	-2.86351
Pp3c3_1160	-1.3773
Pp3c3_10280	-1.61908
Pp3c27_870	-2.4093
Pp3c27_8170	-1.01322
Pp3c27_70	-2.10406
Pp3c27_6910	-1.16281
Pp3c27_6880	-1.49573
Pp3c27_6870	-1.38917
Pp3c27_6030	-2.10337
Pp3c27_600	-1.7043
Pp3c27_4100	-1.16443
Pp3c27_3700	-2.41692
Pp3c27_1970	-1.1988
Pp3c27_1870	-1.38101
Pp3c27_1350	-1.32564
Pp3c26_8290	-1.39408
Pp3c26_5480	-2.20291
Pp3c26_440	-1.17852
Pp3c26_4030	-1.74957
Pp3c26_3030	-1.83592
Pp3c26_1960	-1.66578
Pp3c26_1680	-2.33131
Pp3c26_14690	-1.4453
Pp3c26_12810	-1.47474
Pp3c26_12800	-2.23266
Pp3c26_12740	-2.51461
Pp3c26_11480	-1.2071
Pp3c25_9290	-1.37699
Pp3c25_6760	-1.06832
Pp3c25_40	-1.30059
Pp3c25_3170	-1.26561
Pp3c25_2290	-1.78262
Pp3c25_1760	-1.21135
Pp3c25_14630	-1.58182
Pp3c25_13850	-2.91777
Pp3c25_13450	-1.514
Pp3c25_11290	-2.47811
Pp3c25_10220	-1.16102
Pp3c25_10190	-1.61039
Pp3c24_9860	-2.34115
Pp3c24_2840	-1.82842
Pp3c24_20430	-1.33488
Pp3c24_19857	-4.61815
Pp3c24_1550	-1.47929
Pp3c24_1540	-1.13648
Pp3c24_13120	-2.23035
Pp3c24_13110	-3.52339
Pp3c24_12310	-1.02924
Pp3c24_11260	-2.69564
Pp3c24_11190	-1.0471
Pp3c23_940	-2.67862
Pp3c23_910	-1.81589
Pp3c23_6140	-1.18764
Pp3c23_5980	-2.10689
Pp3c23_5960	-1.12105
Pp3c23_5150	-1.2683
Pp3c23_21830	-1.66398
Pp3c23_21700	-2.62855
Pp3c23_21390	-1.8137
Pp3c23_18630	-2.43514
Pp3c23_17290	-1.26651
Pp3c23_16520	-1.23712
Pp3c23_12620	-1.28723
Pp3c23_11590	-1.7958
Pp3c23_11581	-1.1169
Pp3c23_11450	-2.51472
Pp3c23_1100	-1.64732
Pp3c23_10870	-1.87194
Pp3c23_1080	-1.58004
Pp3c23_1037	-2.09277
Pp3c23_1030	-2.34339
Pp3c23_10130	-1.08053
Pp3c22_8970	-2.60256
Pp3c22_8940	-2.02687
Pp3c22_8523	-1.15849
Pp3c22_6720	-1.94766
Pp3c22_5030	-1.60586
Pp3c22_22950	-1.34384
Pp3c22_20520	-1.10232
Pp3c22_16360	-1.31815
Pp3c22_15350	-1.93827
Pp3c22_15320	-2.63305
Pp3c22_14770	-1.33928
Pp3c22_12740	-2.15528
Pp3c22_10130	-2.00006
Pp3c21_9890	-1.05591
Pp3c21_860	-1.22779
Pp3c21_8110	-2.24506
Pp3c21_7690	-2.69582
Pp3c21_7670	-3.24313
Pp3c21_7660	-2.57784
Pp3c21_7640	-4.52866
Pp3c21_7130	-1.04377
Pp3c21_2960	-1.56929
Pp3c21_2380	-1.45477
Pp3c21_20650	-1.26721
Pp3c21_19080	-1.1815
Pp3c21_18220	-2.79629
Pp3c21_18060	-1.1569
Pp3c21_16620	-1.43633
Pp3c21_16540	-1.13412
Pp3c21_15460	-3.88502
Pp3c21_14740	-1.19045
Pp3c21_14670	-1.90381
Pp3c21_14179	-1.29316
Pp3c21_10970	-1.58834
Pp3c21_10830	-1.29174
Pp3c21_10030	-1.21596
Pp3c20_8770	-1.55183
Pp3c20_4410	-2.57797
Pp3c20_3140	-1.20079
Pp3c20_20901	-2.89198
Pp3c20_20430	-1.40098
Pp3c20_18520	-1.77341
Pp3c20_17310	-1.56643
Pp3c20_16410	-1.24288
Pp3c20_1510	-3.04732
Pp3c20_1506	-2.8158
Pp3c20_1460	-1.29016
Pp3c2_9700	-2.1841
Pp3c2_890	-1.44358
Pp3c2_6410	-1.05967
Pp3c2_3980	-1.02776
Pp3c2_3800	-1.33063
Pp3c2_36540	-2.12288
Pp3c2_35230	-1.08231
Pp3c2_33310	-2.05081
Pp3c2_32410	-3.2769
Pp3c2_32400	-2.52777
Pp3c2_32330	-2.76985
Pp3c2_32320	-2.4578
Pp3c2_30620	-1.69016
Pp3c2_30610	-2.22221
Pp3c2_30370	-2.00668
Pp3c2_29800	-1.48827
Pp3c2_29420	-1.22475
Pp3c2_2790	-1.71516
Pp3c2_21940	-2.68197
Pp3c2_20630	-1.04004
Pp3c2_20570	-2.16444
Pp3c2_16120	-4.22133
Pp3c19_8690	-1.23834
Pp3c19_6370	-1.25805
Pp3c19_6330	-2.36481
Pp3c19_6130	-1.13126
Pp3c19_3000	-2.22063
Pp3c19_22400	-1.39297
Pp3c19_20160	-1.50725
Pp3c19_19400	-1.56847
Pp3c19_18700	-1.49009
Pp3c19_17508	-1.25379
Pp3c19_1660	-1.65222
Pp3c19_15840	-1.18901
Pp3c19_14510	-3.23867
Pp3c19_13690	-2.99064
Pp3c19_13170	-2.13429
Pp3c19_13030	-1.36552
Pp3c19_10460	-2.14863
Pp3c18_8490	-2.13803
Pp3c18_6640	-2.17121
Pp3c18_5000	-1.3099
Pp3c18_430	-1.08892
Pp3c18_21960	-1.03535
Pp3c18_20620	-1.10124
Pp3c18_18780	-1.19564
Pp3c18_17330	-1.36165
Pp3c18_1550	-1.18472
Pp3c18_1530	-2.31492
Pp3c18_14890	-2.18433
Pp3c18_14350	-1.08111
Pp3c18_12510	-1.00944
Pp3c17_9670	-1.03044
Pp3c17_7890	-1.02363
Pp3c17_5320	-1.06957
Pp3c17_3860	-1.20131
Pp3c17_21228	-2.17872
Pp3c17_21150	-2.49308
Pp3c17_19520	-4.4376
Pp3c17_17870	-1.00401
Pp3c17_17370	-1.95818
Pp3c17_14850	-1.39458
Pp3c17_12600	-3.13926
Pp3c17_10120	-1.77067
Pp3c17_10109	-2.17683
Pp3c16_880	-1.15168
Pp3c16_630	-1.17316
Pp3c16_6270	-1.02566
Pp3c16_4070	-1.46041
Pp3c16_4060	-1.44136
Pp3c16_3330	-1.35148
Pp3c16_25090	-1.16486
Pp3c16_23630	-1.24987
Pp3c16_23620	-2.05367
Pp3c16_2360	-1.31206
Pp3c16_23390	-1.14989
Pp3c16_20923	-1.4624
Pp3c16_2040	-1.05168
Pp3c16_17492	-1.11539
Pp3c16_13280	-2.13129
Pp3c16_13260	-2.22007
Pp3c16_13230	-3.1781
Pp3c16_13220	-2.13153
Pp3c16_13150	-1.37837
Pp3c16_13070	-1.52111
Pp3c16_13060	-1.11765
Pp3c16_12680	-1.00675
Pp3c16_11260	-1.57329
Pp3c16_10020	-2.35387
Pp3c15_8180	-1.85882
Pp3c15_5450	-1.88653
Pp3c15_4030	-2.29457
Pp3c15_23190	-1.64413
Pp3c15_2240	-1.33289
Pp3c15_2230	-1.30947
Pp3c15_19310	-1.7043
Pp3c15_17290	-1.94827
Pp3c15_16100	-2.17083
Pp3c15_12130	-1.16069
Pp3c15_11610	-1.05279
Pp3c15_10510	-1.10784
Pp3c15_1020	-1.90814
Pp3c14_5600	-1.11576
Pp3c14_3405	-1.36366
Pp3c14_22890	-1.86216
Pp3c14_22090	-1.19915
Pp3c14_20840	-1.05556
Pp3c14_15360	-1.25561
Pp3c14_12450	-1.84431
Pp3c14_11840	-1.57586
Pp3c14_11550	-1.44332
Pp3c14_11190	-1.07728
Pp3c14_10148	-1.33447
Pp3c13_9000	-1.94664
Pp3c13_7510	-1.41954
Pp3c13_5660	-1.05735
Pp3c13_5190	-1.44139
Pp3c13_5070	-3.83472
Pp3c13_4270	-2.28915
Pp3c13_3400	-1.20031
Pp3c13_24280	-1.87887
Pp3c13_2427	-1.45443
Pp3c13_2420	-1.28901
Pp3c13_24020	-1.83151
Pp3c13_2400	-2.85701
Pp3c13_23990	-1.62676
Pp3c13_23930	-1.18665
Pp3c13_23840	-3.15343
Pp3c13_22040	-1.36349
Pp3c13_20140	-1.98665
Pp3c13_17510	-1.17161
Pp3c13_17480	-1.25592
Pp3c13_16440	-2.03933
Pp3c13_15520	-1.3197
Pp3c13_14800	-1.00492
Pp3c13_13940	-1.11488
Pp3c13_11580	-1.3143
Pp3c13_10510	-2.41784
Pp3c12_9330	-1.61255
Pp3c12_8440	-1.44699
Pp3c12_7720	-1.4706
Pp3c12_7050	-2.48635
Pp3c12_25330	-1.34244
Pp3c12_24670	-1.28884
Pp3c12_24560	-1.97427
Pp3c12_24350	-3.17447
Pp3c12_20050	-1.21226
Pp3c12_19130	-1.26415
Pp3c12_18710	-1.98136
Pp3c12_15510	-3.17527
Pp3c12_13360	-3.09467
Pp3c12_12310	-1.10449
Pp3c12_12300	-1.33034
Pp3c12_11940	-1.77042
Pp3c12_11190	-2.02066
Pp3c11_8850	-1.39057
Pp3c11_740	-1.79804
Pp3c11_6620	-1.11328
Pp3c11_5910	-1.90543
Pp3c11_4360	-1.95727
Pp3c11_4200	-1.51955
Pp3c11_4150	-1.76932
Pp3c11_3620	-2.78706
Pp3c11_2990	-1.41738
Pp3c11_2950	-1.93938
Pp3c11_25880	-1.64652
Pp3c11_25868	-1.71369
Pp3c11_25861	-2.19922
Pp3c11_25750	-2.09405
Pp3c11_25660	-1.72862
Pp3c11_25120	-1.1852
Pp3c11_23290	-2.71937
Pp3c11_23110	-2.33691
Pp3c11_22850	-1.00043
Pp3c11_1840	-1.00906
Pp3c11_14810	-2.20825
Pp3c11_12520	-2.02933
Pp3c11_11630	-1.96847
Pp3c11_10190	-1.02312
Pp3c10_7888	-1.41303
Pp3c10_5310	-1.11873
Pp3c10_4870	-1.32982
Pp3c10_4820	-1.96901
Pp3c10_4480	-4.71651
Pp3c10_25070	-1.1742
Pp3c10_25030	-1.74082
Pp3c10_24760	-1.76286
Pp3c10_23730	-1.49384
Pp3c10_22150	-1.42292
Pp3c10_22050	-1.45795
Pp3c10_21810	-2.28774
Pp3c10_21310	-1.079
Pp3c10_15120	-2.01552
Pp3c10_12910	-1.01864
Pp3c10_12760	-1.19444
Pp3c10_1200	-1.31478
Pp3c10_1100	-1.0152
Pp3c1_9896	-1.39041
Pp3c1_9620	-1.68441
Pp3c1_8850	-1.45097
Pp3c1_8740	-1.26855
Pp3c1_8250	-2.67493
Pp3c1_7740	-1.2711
Pp3c1_7730	-1.71014
Pp3c1_6940	-1.39403
Pp3c1_6200	-1.33648
Pp3c1_41960	-1.63445
Pp3c1_41530	-1.3859
Pp3c1_40230	-1.28468
Pp3c1_38210	-1.01143
Pp3c1_37760	-1.50311
Pp3c1_3670	-1.91887
Pp3c1_36360	-1.32172
Pp3c1_32730	-1.41375
Pp3c1_32230	-1.00473
Pp3c1_30760	-1.16536
Pp3c1_23000	-1.17906
Pp3c1_22560	-1.46375
Pp3c1_20830	-1.88009
Pp3c1_18940	-1.88774
Pp3c1_18830	-1.52016
Pp3c1_18680	-2.70495
Pp3c1_18380	-1.38981
Pp3c1_14250	-1.83294
Pp3c1_10860	-1.11736
Pp3c1_1080	-1.97287
